# Supplementary material for: A Scoping Review of Factors Affecting COVID-19 Vaccination Uptake and Deployment in Global Healthcare Systems
Source: Vaccines (Basel). 2024 Sep 25;12(10):1093. doi: 10.3390/vaccines12101093 (PMC11511325; doi:10.3390/vaccines12101093)
Supplement: Supplementary file 1 [file vaccines-12-01093-s001.zip]

Archive with 1 entries (1 files):
- vaccines-3191501-supplementary.pdf
